# Supplementary material for: Farmers’ and Experts’ Knowledge Coping with Sheep Health, Control and Anthelmintic Resistance of Their Gastrointestinal Nematodes
Source: Pathogens. 2024 Apr 2;13(4):297. doi: 10.3390/pathogens13040297 (PMC11054267; doi:10.3390/pathogens13040297)
Supplement: Supplementary file 1 [file pathogens-13-00297-s001.zip]

Archive with 2 entries (2 files):
- pathogens-2885416-supplementary-Data S1.pdf
- pathogens-2885416-supplementary-Figure S1.pdf
